# Supplementary material for: Lack of detection of a human placenta microbiome in samples from preterm and term deliveries
Source: Microbiome. 2018 Oct 30;6:196. doi: 10.1186/s40168-018-0575-4 (PMC6208038; doi:10.1186/s40168-018-0575-4)
Supplement: Supplementary file 1 — Table S1. Human subjects studied. AA indicates African American, SVD is spontaneous vaginal delivery, (P)PROM is (preterm) premature rupture of the membranes. Table S2. Description of sample types. Table S3. Summary of samples analyzed by 16S rRNA marker gene sequencing and shotgun metagenomic sequencing. Table S4. Statistical analysis of 16S rRNA gene qPCR data. CT values were compared using the Kruskal-Wallis Test with Dunn’s Post-test. The comparison between the placenta samples and Air Swabs show a significant difference (p < 0.05), however, the Air Swab samples had lower CT values than placenta samples, and therefore higher bacterial counts. Table S5. Statistical analysis of 16S rRNA gene qPCR data of the term birth groups. CT values were compared using the Kruskal-Wallis Test with Dunn’s Post-test. Table S6. Statistical analysis of 16S rRNA gene qPCR data of the preterm birth groups. CT values were compared using the Kruskal-Wallis Test with Dunn’s Post-test. Table S7. Statistical analysis of 16S rRNA gene qPCR data of the birth groups diagnosed with chorioamnionitis. CT values were compared using the Kruskal-Wallis Test with Dunn’s Post-test. Table S8. Statistical analysis of 16S rRNA gene qPCR data of the birth groups not diagnosed with chorioamnionitis. CT values were compared using the Kruskal-Wallis Test with Dunn’s Post-test. Table S9. Statistical analysis of 16S rRNA gene qPCR data of the samples purified with the PowerSoil extraction kit. CT values were compared using the Kruskal-Wallis Test with Dunn’s Post-test. Table S10. Statistical analysis of 16S rRNA gene qPCR data of the samples purified with the UltraClean extraction kit. CT values were compared using the Kruskal-Wallis Test with Dunn’s Post-test. Table S11. Read counts for sequences acquired for each sample in the 16S rRNA marker gene sequencing and shotgun sequencing studies. Table S12. P-values for comparisons among groups as analyzed using Adonis permutation tests applied to the 16S rRNA m [file 40168_2018_575_MOESM1_ESM.xls]

## Sheet: Table S1
Subject ID	Case/ Control	GA at Delivery	Maternal Age (yr)	Race	Nulliparous	Mode of Delivery	Clinical Presentation	Intrapartum Antibiotics	Clinical Chorioamnionitis
202	Control	39.1	22	AA	No	SVD	PROM	Yes	No
146	Control	39.6	32	Asian	No	SVD	Dilation	No	No
147	Control	38.3	23	AA	Yes	SVD	Dilation	No	No
157	Control	40.2	20	AA	Yes	SVD	Dilation	Yes	No
166	Control	38.2	22	White	No	SVD	Dilation	Yes	No
170	Control	40	26	Unknown	Yes	SVD	Dilation	No	No
171	Control	40.6	26	White	Yes	SVD	PROM	No	No
172	Control	38.6	21	AA	Yes	SVD	PROM	No	No
177	Control	40.2	30	White	No	SVD	Dilation	No	No
178	Control	39.5	31	White	No	SVD	Dilation	No	No
182	Control	39.2	23	AA	Yes	SVD	PROM	No	No
186	Control	39.4	33	AA	No	C-Section	Dilation	No	No
187	Control	39	25	AA	No	SVD	PROM	No	No
190	Control	40.4	24	AA	No	SVD	Dilation	No	No
191	Control	39.2	34	AA	No	SVD	PROM	No	No
193	Control	38.6	30	Asian	Yes	SVD	PROM	No	No
195	Control	38.5	31	White	Yes	SVD	Dilation	No	No
197	Control	40.3	22	AA	Yes	SVD	PROM	No	No
198	Control	39.1	25	AA	No	SVD	Dilation	Yes	No
201	Control	38.1	30	White	Yes	SVD	Dilation	No	No
135	Case	34.6	33	White	Yes	SVD	PPROM	Yes	Yes
184	Case	34	32	White	No	SVD	PPROM	Yes	No
192	Case	30.4	19	AA	No	SVD	IOL/Chorio	Yes	Yes
207	Case	33.3	25	White	No	SVD	Dilation	No	No
216	Case	34.6	20	Native Hawaiian/ Pacific Islander	Yes	SVD	PPROM	No	No
224	Case	23.1	31	AA	No	SVD	PPROM	Yes	No
226	Case	24.2	27	AA	No	SVD	Dilation	Yes	No
250	Case	33	20	White	Yes	C-Section	PPROM	Yes	No
254	Case	30	36	AA	Yes	C-Section	Dilation	Yes	No
259	Case	29.6	27	White	Yes	SVD	Dilation	Yes	No
262	Case	30.6	18	AA	No	SVD	PPROM	Yes	No
264	Case	32.5	44	AA	No	SVD	PPROM	Yes	Yes
265	Case	26.6	28	AA	No	C-Section	PPROM	Yes	Yes
267	Case	34.1	24	White	Yes	C-Section	PPROM	No	No
274	Case	34.5	23	AA	No	SVD	PPROM	Yes	No
279	Case	31.4	37	White	Yes	C-Section	PPROM	Yes	No
297	Case	33.4	34	White	No	SVD	PPROM	Yes	Yes
307	Case	24.2	30	AA	No	SVD	Dilation	Yes	No
314	Case	33.2	20	AA	Yes	SVD	Dilation	Yes	Yes
318	Case	32.4	25	AA	No	SVD	PPROM	Yes	No

## Sheet: Table S2
Sample Type	Description
Air Swab	Swab of the air from the clinical laboratory where the placental samples were obtained
Blank	Blank tubes processed through DNA purification alongside samples
H2O	Molecular Biology water (Sigma-Alrich, St. Louis, Missouri), processed through PCR and sequencing
Placenta (M)	Basal plate biopsy obtained after removal of placental surface
Placenta (F)	Placental biopsy obtained from the fetal side after removal of placental surface
Saliva (M)	Collected in sterile 50-mL conical tube
Vaginal Swab	Swab inserted into maternal vagina for 30 seconds

## Sheet: Table S3
Sample Type	Category	Kit	# Samples 16S sequencing	# Samples Shotgun Sequencing
Air Swab	Case	PowerSoil	10
Air Swab	Case	UltraClean	10	10
Air Swab	Control	PowerSoil	10
Air Swab	Control	UltraClean	10	10
Blank	n/a	PowerSoil	21
Blank	n/a	UltraClean	22	23
H2O	n/a	n/a	20	9
Maternal Saliva	Case	PowerSoil	20
Maternal Saliva	Case	UltraClean	20	20
Maternal Saliva	Control	PowerSoil	20
Maternal Saliva	Control	UltraClean	20	20
Placenta Fetal Side	Case	PowerSoil	20
Placenta Fetal Side	Case	UltraClean	20	20
Placenta Fetal Side	Control	PowerSoil	20
Placenta Fetal Side	Control	UltraClean	20	20
Placenta Maternal Side	Case	PowerSoil	20
Placenta Maternal Side	Case	UltraClean	20	20
Placenta Maternal Side	Control	PowerSoil	20
Placenta Maternal Side	Control	UltraClean	20	20
Positive Control (16S Gene Block)	n/a	n/a	5
Shotgun Positive Control	n/a	n/a		1
Vaginal Swab	Case	UltraClean	20	20
Vaginal Swab	Control	UltraClean	20	20

## Sheet: Table S4
	Air Swab	Blank	H2O	Placenta (F)	Placenta (M)	Saliva (M)
Blank	0.246408	NA	NA	NA	NA	NA
H2O	1	1	NA	NA	NA	NA
Placenta (F)	0.00117032	0.914967	0.392037	NA	NA	NA
Placenta (M)	0.00173718	0.958006	0.425773	1	NA	NA
Saliva (M)	1.526e-08	1.26152e-17	1.15256e-07	4.76223e-33	2.78227e-32	NA
Vaginal Swab	8.98556e-06	5.7186e-12	8.11279e-06	1.68518e-20	5.12397e-20	1

## Sheet: Table S5
	Air Swab	Blank	H2O	Placenta (F)	Placenta (M)	Saliva (M)
Blank	0.085	NA	NA	NA	NA	NA
H2O	0.8173	0.9238	NA	NA	NA	NA
Placenta (F)	0	0.0321	0.0107	NA	NA	NA
Placenta (M)	0.0321	1	0.7369	0.1406	NA	NA
Saliva (M)	0.0051	1.028e-12	9.033e-06	6.755e-23	5.903e-14	NA
Vaginal Swab	0.0117	4.323e-09	8.193e-05	3.364e-16	4.548e-10	1

## Sheet: Table S6
	Air Swab	Blank	H2O	Placenta (F)	Placenta (M)	Saliva (M)
Blank	0.7674	NA	NA	NA	NA	NA
H2O	1	1	NA	NA	NA	NA
Placenta (F)	0.7929	1	1	NA	NA	NA
Placenta (M)	0.0273	0.5642	0.2746	0.5642	NA	NA
Saliva (M)	2.75e-05	0	4e-07	0	0	NA
Vaginal Swab	0.00722	3e-07	0.0004487	7e-07	0	1

## Sheet: Table S7
	Air Swab	Blank	H2O	Placenta (F)	Placenta (M)	Saliva (M)
Blank	1	NA	NA	NA	NA	NA
H2O	1	1	NA	NA	NA	NA
Placenta (F)	1	1	0.8699	NA	NA	NA
Placenta (M)	0.1451	0.0918	0.0231	1	NA	NA
Saliva (M)	0.1126	9.441e-06	0.003	3.522e-05	1.751e-08	NA
Vaginal Swab	0.1781	0.0015	0.03	0.001	5.637e-06	1

## Sheet: Table S8
	Air Swab	Blank	H2O	Placenta (F)	Placenta (M)	Saliva (M)
Blank	0.1347	NA	NA	NA	NA	NA
H2O	1	1	NA	NA	NA	NA
Placenta (F)	0.0009	0.9394	0.3887	NA	NA	NA
Placenta (M)	0.0046	1	0.7636	1	NA	NA
Saliva (M)	6.268e-07	2.234e-17	9.54e-08	1.775e-29	8.56e-27	NA
Vaginal Swab	0.0002	4.813e-11	1.637e-05	1.159e-17	5.292e-16	1

## Sheet: Table S9
	Air Swab	Blank	H2O	Placenta (F)	Placenta (M)
Blank	1	NA	NA	NA	NA
H2O	1	1	NA	NA	NA
Placenta (F)	0.0013	0.0131	0.0012	NA	NA
Placenta (M)	0.3528	0.9687	0.3528	0.1195	NA
Saliva (M)	4.336e-05	8.079e-07	4.946e-05	8.819e-24	3.011e-14

## Sheet: Table S10
	Air Swab	Blank	H2O	Placenta (F)	Placenta (M)	Saliva (M)
Blank	0.0837	NA	NA	NA	NA	NA
H2O	0.5668	1	NA	NA	NA	NA
Placenta (F)	0.2403	1	1	NA	NA	NA
Placenta (M)	0.0023	1	0.5668	0.5075	NA	NA
Saliva (M)	0.0007	5.492e-12	2.321e-08	4.039e-13	4.456e-20	NA
Vaginal Swab	0.006	3.408e-10	6.282e-07	6.385e-11	2.684e-17	1

[truncated: 7 more sheets: Table S11, Table S12, Table S13, Table S14, Table S15, Table S16, Table S17]
